# Supplementary material for: Increased Dentate Gyrus Excitability in the Intrahippocampal Kainic Acid Mouse Model for Temporal Lobe Epilepsy
Source: Int J Mol Sci. 2024 Jan 4;25(1):660. doi: 10.3390/ijms25010660 (PMC10779277; doi:10.3390/ijms25010660)
Supplement: Supplementary file 1 [file ijms-25-00660-s001.zip]

Archive with 1 entries (1 files):
- ijms-2773782-supplementary.pdf
